# Supplementary material for: Hybrid Cellular Automata Modeling Reveals the Effects of Glucose Gradients on Tumour Spheroid Growth
Source: Cancers (Basel). 2023 Nov 30;15(23):5660. doi: 10.3390/cancers15235660 (PMC10705082; doi:10.3390/cancers15235660)
Supplement: Supplementary file 1 [file cancers-15-05660-s001.zip]

Archive with 2 entries (2 files):
- cancers-2686949-supplementary.mp4
- Supplementary materials.pdf
